# Supplementary material for: LRRTM3 Interacts with APP and BACE1 and Has Variants Associating with Late-Onset Alzheimer’s Disease (LOAD)
Source: PLoS One. 2013 Jun 4;8(6):e64164. doi: 10.1371/journal.pone.0064164 (PMC3672107; doi:10.1371/journal.pone.0064164)
Supplement: File S1 — Includes Tables S1–S6. (XLSX) [file pone.0064164.s011.xlsx]

## Sheet: Table S1
	AD				CON
SERIES	TOTAL (%F)	APOEx4	APOE44	MEAN AGE (SD)	TOTAL (%F)	APOEx4	APOE44	MEAN AGE (SD)
AUT	576 (59%)	0.479167	0.128472	81.1 (8.6)	363 (42%)	0.209366	0.0137741	75.6 (8.3)
JS	591 (62%)	0.48731	0.137056	78.2 (6.0)	593 (60%)	0.244519	0.0118044	77.9 (7.7)
RS	553 (63%)	0.45208	0.106691	79.7 (7.8)	1374 (54%)	0.230713	0.0160116	78.5 (6.0)
Cohort 1	1720 (61%)	0.473256	0.124419	79.6 (7.6)	2330 (54%)	0.230901	0.0145923	77.9 (6.9)
NCRAD	702 (65%)	0.579772	0.205128	75.2 (6.8)	209 (62%)	0.162679	0	78.3 (8.9)
NW	261 (69%)	0.45977	0.172414	80.2 (7.2)	533 (60%)	0.217636	0.0243902	75.2 (6.8)
PS	483 (66%)	0.505176	0.0600414	76.7 (4.8)	189 (77%)	0.185185	0.00529101	73.0 (6.0)
Cohort 2	1446 (66%)	0.533195	0.150761	76.6 (6.5)	931 (64%)	0.198711	0.0150376	75.5 (7.4)
Cohort 1+2	3166 (63%)	0.500632	0.13645	78.2 (7.3)	3261 (57%)	0.221711	0.0147194	77.2 (7.1)
Table S1: Demographics of all series: The descriptive statistics for the three series of Cohort 1 (Mayo Clinic Autopsy=AUT, Mayo Clinic Florida in Jacksonville=JS, Mayo Clinic Minnesota in Rochester=RS), those of Cohort 2 (National Cell Repository for Alzheimer's Disease=NCRAD, Norwegian=NW, Polish=PS) and combined series are shown. TOTAL (%F) = number of subjects (% females), APOEx4 = percent of…

## Sheet: Table S2
	LRRTM3		BACE1		CTNNA3		APP		GAPDH
Groups	Mean	SD	Mean	SD	Mean	SD	Mean	SD	Mean	SD
Control_siRNA	1.06697	-0.181862	0.945103	-0.047966	1.03131	-0.144933	0.981223	-0.072416	0.920781	-0.0778093
LRRTM3_siRNA_1	0.802938	0.0767628	0.85316	0.122212	1.54869	0.00596784	1.02448	0.213538	1.16612	0.0185742
LRRTM3_siRNA_2	0.989092	0.330925	0.741741	0.0628623	2.34336	0.18401	0.994112	0.138309	1.019	0.0478798
LRRTM3_siRNA_3	0.693357	-0.086851	0.619569	-0.0458	1.795	-0.150852	1.03592	-0.103781	0.988081	-0.0569456
Table S2: Means and standard deviations for relative expression values obtained from LRRTM3 siRNA treatment of H4 cells: Each result is the average of 2-6 experiments, where expression assays are run in quadruplicate. Relative expression values are obtained by the delta delta Ct method, where HPRT is utilized as the control gene (delta Ct) and all results are normalized to one of the control well…

## Sheet: Table S3
	LRRTM3		BACE1		CTNNA3		LRRTM1		LRRTM2		LRRTM4
GROUP	Mean	SD	Mean	SD	Mean	SD	Mean	SD	Mean	SD	Mean	SD
1_WT	8.95132	0.212192	2.02303	0.238609	0.462422	0.163015	2.48951	0.410671	24.7226	2.91621	4.50358	0.260455
2_LRRTM3 HET	4.16781	0.150811	2.33528	0.201902	0.373826	0.103979	3.46849	0.393121	22.9324	0.863309	4.67307	0.315869
3_LRRTM3 K/O	0.00107385	0.000943639	2.11665	0.14492	0.382236	0.0332197	2.69936	0.437572	21.3857	3.40044	5.11456	0.460749
Table S3: Means and standard deviations for brain expression values obtained from LRRTM3 wild type, heterozygote and homozygote knock-out mice: Each result is the average of brain gene expression measurements from 3 animals per group, where expression assays are run in quadruplicate. Expression values are obtained by the delta Ct method, where geometric mean of HPRT and GAPDH is utilized as the c…

## Sheet: Table S4
Cohort 1										Cohort 2						Cohort 1+2
CHR	SNP	BP	Haploview Block	N	OR	L95	U95	P		N	OR	L95	U95	P		N	OR	L95	U95	P
10	rs7077924	68347443	Block_1	3978	1.013	0.9149	1.122	0.8027		2348	1.073	0.9268	1.241	0.3471		6326	1.032	0.9495	1.122	0.4569
10	rs1925583	68349950	Block_1	3964	1.028	0.9271	1.139	0.603		2301	1.066	0.9215	1.234	0.3884		6265	1.039	0.9556	1.13	0.3683
10	rs4746648	68350373	Block_1	3992	0.9024	0.7665	1.062	0.2174		2159	0.7853	0.6268	0.9839	0.03563		6151	0.858	0.7516	0.9796	0.02352
10	rs4746649	68350539	Block_1	3966	1.017	0.9182	1.126	0.751		2335	1.025	0.881	1.193	0.7472		6301	1.022	0.9391	1.112	0.6149
10	rs7897388	68351786	Block_1	3996	1.039	0.8569	1.26	0.6967		2352	0.9334	0.6989	1.246	0.6404		6348	1.002	0.8537	1.177	0.9768
10	rs1925577	68358439	Block_1	3955	1.006	0.9087	1.114	0.9049		2338	1.088	0.9413	1.257	0.2543		6293	1.034	0.9513	1.123	0.4336
10	rs1925576	68359089	Block_1	4004	1.025	0.9258	1.135	0.6341		2342	1.086	0.9389	1.257	0.2658		6346	1.045	0.9614	1.136	0.301
10	rs6480240	68360482	Block_1	3976	1.002	0.9037	1.111	0.9704		2336	1.05	0.9005	1.223	0.5356		6312	1.017	0.9339	1.108	0.6944
10	rs2177355	68361101	Block_2	3995	0.9998	0.9028	1.107	0.9974
10	rs1925574	68361205	Block_2	3995	0.9459	0.8186	1.093	0.451
10	rs10997445	68365253	Block_3	3980	0.9976	0.8956	1.111	0.9648
10	rs10997448	68367396	Block_3	3941	1.007	0.9034	1.123	0.8962
10	rs10822950	68378181	Block_3	3924	0.9956	0.8923	1.111	0.9372
10	rs10762121	68378297	Block_3	3909	0.9754	0.8591	1.107	0.7001
10	rs17297327	68379609	Block_3	3912	1.009	0.9116	1.117	0.8621
10	rs10762122	68386380	Block_3	3955	0.9891	0.8871	1.103	0.8432
10	rs17297362	68397488	Block_3	3953	0.9654	0.8646	1.078	0.5314
10	rs12240613	68402846	Block_3	3984	0.9976	0.8152	1.221	0.981
10	rs10997462	68406024	Block_3	3955	0.9988	0.9035	1.104	0.9813
10	rs942780	68406547	Block_3	3974	0.998	0.881	1.13	0.9744
10	rs733552	68411807	Block_4	3972	0.953	0.8462	1.073	0.4268
10	rs7092716	68412644	Block_4	3954	0.9803	0.8607	1.116	0.7638
10	rs10997468	68412651	Block_4	3943	1.045	0.9348	1.169	0.4358
10	rs6480245	68416997	Block_4	3934	0.9547	0.8553	1.066	0.4084
10	rs4746652	68420061	Block_4	3976	0.957	0.8405	1.09	0.5071
10	rs716546	68424595	Block_4	3932	1.04	0.9391	1.152	0.4491
10	rs10997476	68427922	Block_5	3953	1.012	0.9145	1.121	0.8137
10	rs9633546	68427969	Block_5	3977	1.103	0.9742	1.248	0.1221
10	rs12779109	68429813	Block_6	3941	1.003	0.9045	1.111	0.961
10	rs10997477	68430725	Block_6	3858	1.014	0.9111	1.129	0.7956
10	rs1925613	68432750	Block_6	3961	0.9897	0.8926	1.097	0.844
10	rs1925614	68432923	Block_6	3970	0.9927	0.8955	1.1	0.8895
10	rs10997480	68434193	Block_6	3969	1.026	0.9253	1.139	0.6219
10	rs10997481	68434476	Block_6	3932	0.9978	0.9002	1.106	0.9671
10	rs1925617	68434823	Block_6	3947	0.9867	0.8895	1.095	0.8004
10	rs1925619	68437441	Block_6	3952	0.9698	0.875	1.075	0.5585
10	rs10997482	68441609	Block_6	3931	1.056	0.9521	1.17	0.304
10	rs7897274	68446763	Block_6	3976	0.8935	0.6919	1.154	0.3879
10	rs1925627	68462921	Block_6	3930	1.019	0.9203	1.129	0.7142
10	rs1925633	68470011	Block_6	4000	0.8159	0.6752	0.9859	0.03512
10	rs10997490	68470938	Block_6	3902	1.041	0.9376	1.155	0.4541
10	rs7072706	68473207	Block_6	3945	1.034	0.932	1.148	0.5244
10	rs7911142	68476126	Block_6	3962	1.034	0.9334	1.145	0.5253
10	rs7896376	68476231	Block_6	3931	1.035	0.9345	1.147	0.5054
10	rs7096693	68478221	Block_6	3927	1.042	0.939	1.156	0.4382
10	rs12775219	68479908	Block_6	3944	1.017	0.9186	1.127	0.7396
10	rs1925603	68480659	Block_6	3961	1.025	0.9252	1.135	0.6398
10	rs12357338	68480951	Block_6	3888	1.032	0.9323	1.142	0.5429
10	rs1925599	68483092	Block_6	3935	1.025	0.9248	1.135	0.6407
10	rs7904053	68483272	Block_6	3935	1.026	0.9261	1.136	0.626
10	rs2764812	68486683	Block_6	3951	1.032	0.9299	1.145	0.5541
10	rs2182161	68491578	Block_7	3935	0.9861	0.8919	1.09	0.7843
10	rs1925586	68492322	Block_7	3942	1.039	0.9362	1.154	0.4699
10	rs10822969	68497587	Block_7	3988	0.8339	0.6903	1.007	0.05958
10	rs2619652	68502422	Block_7	3959	1.03	0.9277	1.144	0.5791
10	rs1925624	68503047	Block_7	3976	1.033	0.9344	1.141	0.5291
10	rs10509280	68505228	Block_7	3938	1.049	0.9446	1.165	0.3712
10	rs2182162	68505783	Block_7	3926	1.031	0.929	1.145	0.5636
10	rs1925605	68506311	Block_7	3922	0.9664	0.8738	1.069	0.5061
10	rs2394324	68512374	Block_7	3986	0.9782	0.8849	1.081	0.6665
10	rs10762135	68512851	Block_7	3979	1.006	0.8986	1.126	0.9181
10	rs4746656	68513843	Block_7	3920	1.023	0.9248	1.131	0.6639
10	rs4745927	68517028	Block_7	3939	0.9817	0.8882	1.085	0.7173
10	rs2394343	68518255	Block_7	3952	0.9903	0.896	1.095	0.8488
10	rs10997500	68519290	Block_7	3935	0.8131	0.6672	0.9908	0.04021
10	rs12249046	68531674	Block_7	3931	0.9865	0.8928	1.09	0.7899
10	rs10997509	68532624	Block_7	3932	0.9802	0.8869	1.083	0.6944
10	rs12761998	68534749	Block_7	3993	1.075	0.8916	1.297	0.4481
10	rs7091417	68540387	Block_7	3992	0.898	0.7431	1.085	0.2654
Table S4: Results of single SNP analysis: Logistic regression analysis controlling for age at onset/death (AD) or last evaluation (control), sex, APOE4 dosage and series using an additive model was run for all SNPs assessed in Cohort 1, with PLINK. SNPs within Haplotype Blocks 1 and 2 were also genotyped and analyzed in Cohort 2 and assessed in the combined series. CHR= chromosome, BP= base pair …

## Sheet: Table S5
Solid Spine of LD Blocks	P values
	Haplotypes	MLG
1	0.9369	0.0592337
2	0.71775	0.923018
3	0.79657	0.440484
4	0.98166	0.997442
5	na	na
6	0.16318	0.936912
7	0.47161	0.971719
Table S5: Significance of haplotype and MLG associations: In cohort 1, haplotype blocks were determined by solid spine of LD within Haploview. Haplotype associations for each block was tested within HaploStats, using an additive model and controlling for the age, sex, APOE4 dose and series effects. MLG analysis for SNPs within each block was likewise done with logistic regression analysis while c…

## Sheet: Table S6
SNPs									Cohorts 1+2 (N=3166 ADs vs. 3261 controls)									Cohort 1 (N=1720 ADs vs. 2330 controls)									Cohort 2 (1446 ADs vs. 931 controls)									USA Series Only (2422 ADs vs. 2539 controls)
rs7077924	rs1925583	rs4746648	rs4746649	rs7897388	rs1925577	rs1925576	rs6480240	MLG	CON	CON%	AD	AD%	P	OR	L95	U95		CON	CON%	AD	AD%	P	OR	L95	U95		CON	CON%	AD	AD%	P	OR	L95	U95		CON	CON%	AD	AD%	P	OR	L95	U95
0	0	0	0	2	0	0	0	MLG00002000	18	0.006	13	0.005	0.0586	0.413164	0.1653	1.0327		16	0.008	4	0.003	0.0197	0.223088	0.06321	0.787347		2	0.003	9	0.007	0.6905	1.48594	0.211549	10.4374		17	0.007	10	0.004	0.0363	0.351559	0.132152	0.935242
0	0	0	1	1	0	0	1	MLG00011001	134	0.047	154	0.053	0.4074	1.13771	0.838432	1.54382		93	0.044	89	0.056	0.5536	1.11648	0.775368	1.60767		41	0.055	65	0.05	0.5678	1.1781	0.671352	2.06736		104	0.045	124	0.055	0.7498	1.05698	0.751912	1.48583
0	0	0	2	0	0	0	2	MLG00020002	354	0.124	349	0.121	0.7957	1.02901	0.828705	1.27772		279	0.132	195	0.123	0.839	0.973856	0.754189	1.2575		75	0.1	154	0.119	0.4204	1.18498	0.784184	1.79063		304	0.132	281	0.124	0.9388	0.99071	0.780572	1.25742
0	0	1	0	1	0	0	0	MLG00101000	42	0.015	43	0.015	0.9142	1.02975	0.604212	1.75498		31	0.015	24	0.015	0.9407	0.975934	0.513642	1.8543		11	0.015	19	0.015	0.6852	1.22412	0.460457	3.25432		36	0.016	38	0.017	0.8937	0.961955	0.544566	1.69925
0	0	1	1	0	0	0	1	MLG00110001	228	0.08	215	0.075	0.3881	0.893606	0.692161	1.15368		149	0.071	114	0.072	0.8502	0.970104	0.708052	1.32914		79	0.106	101	0.078	0.249	0.773932	0.500572	1.19657		163	0.071	164	0.072	0.9861	0.997397	0.744522	1.33616
0	0	1	1	0	0	0	2	MLG00110002	9	0.003	6	0.002	0.9366	0.949175	0.262507	3.43203		8	0.004	1	0.001	0.2342	0.244822	0.024094	2.48768		1	0.001	5	0.004	0.1666	5.36648	0.496295	58.0283		8	0.003	3	0.001	0.4525	0.517679	0.092896	2.88485
0	0	2	0	0	0	0	0	MLG00200000	40	0.014	37	0.013	0.6466	0.876283	0.498223	1.54122		26	0.012	18	0.011	0.8589	1.06745	0.519876	2.19178		14	0.019	19	0.015	0.3392	0.654585	0.274527	1.5608		32	0.014	28	0.012	0.6904	0.876311	0.457627	1.67805
0	1	0	1	0	0	0	1	MLG01010001	15	0.005	20	0.007	0.7153	1.16379	0.515138	2.62923		12	0.006	12	0.008	0.7316	1.17814	0.461659	3.00659		3	0.004	8	0.006	0.9887	1.01186	0.198925	5.14701		12	0.005	16	0.007	0.4854	1.37868	0.559281	3.3986
0	1	0	1	1	0	1	1	MLG01011011	9	0.003	4	0.001	0.4173	0.559614	0.13764	2.27526		7	0.003	3	0.002	0.7447	0.774436	0.166241	3.60772		2	0.003	1	0.001	0.3321	0.239361	0.013311	4.30412		8	0.003	4	0.002	0.5415	0.635444	0.14825	2.7237
0	1	0	2	0	0	1	2	MLG01020012	34	0.012	36	0.013	0.4462	1.256	0.698723	2.25773		30	0.014	23	0.015	0.7163	1.12799	0.589149	2.15964		4	0.005	13	0.01	0.3376	2.02365	0.479078	8.54796		31	0.013	31	0.014	0.5921	1.18717	0.633779	2.22375
0	1	1	1	0	0	1	1	MLG01110011	8	0.003	9	0.003	0.5745	1.41553	0.420732	4.76247		8	0.004	6	0.004	0.7233	1.25428	0.357924	4.39537		0	0	3	0.002	0.982	NA				8	0.003	9	0.004	0.5444	1.45582	0.432265	4.90305
1	0	0	2	0	1	1	1	MLG10020111	22	0.008	9	0.003	0.17	0.486864	0.174165	1.36099		21	0.01	4	0.003	0.0996	0.360123	0.106798	1.21434		1	0.001	5	0.004	0.5134	2.92896	0.116693	73.5164		21	0.009	7	0.003	0.1611	0.460562	0.155738	1.36201
1	1	0	0	1	1	1	0	MLG11001110	137	0.048	158	0.055	0.0761	1.31061	0.972042	1.7671		102	0.048	94	0.059	0.0604	1.39883	0.985436	1.98564		35	0.047	64	0.049	0.6266	1.14889	0.656834	2.00955		112	0.049	136	0.06	0.0472	1.39238	1.00404	1.93091
1	1	0	1	0	0	0	2	MLG11010002	11	0.004	17	0.006	0.6538	1.23892	0.48579	3.15962		6	0.003	7	0.004	0.5386	1.49273	0.416323	5.35219		5	0.007	10	0.008	0.9753	1.0218	0.261225	3.99681		7	0.003	7	0.003	0.8587	1.11795	0.327482	3.81643
1	1	0	1	0	0	1	2	MLG11010012	12	0.004	8	0.003	0.0489	0.364855	0.13375	0.995283		8	0.004	5	0.003	0.2105	0.451158	0.129802	1.5681		4	0.005	3	0.002	0.1168	0.255132	0.046284	1.40637		8	0.003	7	0.003	0.3125	0.546164	0.168881	1.7663
1	1	0	1	0	1	1	1	MLG11010111	716	0.251	731	0.254	REF					540	0.256	411	0.259	REF					176	0.236	320	0.247	REF					590	0.256	558	0.246	REF
1	1	0	1	1	1	1	0	MLG11011110	24	0.008	16	0.006	0.2009	0.610337	0.286392	1.3007		15	0.007	10	0.006	0.5758	0.761453	0.293089	1.97828		9	0.012	6	0.005	0.2092	0.459642	0.136624	1.54637		16	0.007	12	0.005	0.5824	0.777574	0.317182	1.90623
1	1	0	2	0	1	1	1	MLG11020111	74	0.026	96	0.033	0.0994	1.37695	0.941182	2.01449		48	0.023	53	0.033	0.0922	1.49617	0.93605	2.39147		26	0.035	43	0.033	0.6749	1.1483	0.601779	2.19118		51	0.022	72	0.032	0.0306	1.62764	1.04663	2.53118
1	1	0	2	0	1	1	2	MLG11020112	8	0.003	9	0.003	0.1822	2.06691	0.711257	6.00641		6	0.003	6	0.004	0.1345	2.49552	0.75348	8.26511		2	0.003	3	0.002	0.9565	1.06341	0.116703	9.68988		6	0.003	8	0.004	0.1086	2.66341	0.805039	8.81166
1	1	1	0	0	1	1	0	MLG11100110	245	0.086	213	0.074	0.2914	0.872494	0.677187	1.12413		186	0.088	116	0.073	0.2038	0.820793	0.605278	1.11305		59	0.079	97	0.075	0.9894	1.00316	0.630821	1.59526		201	0.087	168	0.074	0.3838	0.882269	0.665542	1.16957
1	1	1	0	0	1	1	1	MLG11100111	7	0.002	5	0.002	0.7666	0.820706	0.222633	3.02542		4	0.002	4	0.003	0.6735	1.39103	0.299609	6.45825		3	0.004	1	0.001	0.261	0.195212	0.011308	3.37013		NA
1	1	1	1	0	1	1	0	MLG11110110	31	0.011	24	0.008	0.5195	0.813982	0.43513	1.52269		18	0.009	13	0.008	0.9325	0.966602	0.440537	2.12086		13	0.017	11	0.008	0.4163	0.646485	0.225823	1.85075		19	0.008	21	0.009	0.7311	1.13475	0.551757	2.33373
1	2	0	0	0	2	1	0	MLG12000210	7	0.002	11	0.004	0.4044	1.58905	0.534979	4.71998		4	0.002	6	0.004	0.3631	1.93208	0.467377	7.98697		3	0.004	5	0.004	0.8318	1.19797	0.226133	6.34646		5	0.002	8	0.004	0.5319	1.53063	0.402867	5.81539
1	2	0	1	0	1	2	1	MLG12010121	25	0.009	33	0.011	0.5685	1.20293	0.637435	2.27011		20	0.009	25	0.016	0.4997	1.27408	0.630574	2.57428		5	0.007	8	0.006	0.9414	1.05435	0.257173	4.32261		21	0.009	29	0.013	0.5502	1.23348	0.619746	2.45498
2	1	0	1	0	2	2	0	MLG21010220	13	0.005	21	0.007	0.0179	2.62649	1.18129	5.83974		8	0.004	16	0.01	0.0035	4.03286	1.58087	10.288		5	0.007	5	0.004	0.5557	0.621838	0.128058	3.01959		9	0.004	21	0.009	0.0025	3.92678	1.61871	9.52588
2	2	0	0	0	1	1	1	MLG22000111	12	0.004	16	0.006	0.9345	1.03752	0.431263	2.49605		7	0.003	6	0.004	0.7128	1.25676	0.372188	4.24367		5	0.007	10	0.008	0.6944	0.781107	0.227809	2.67825		7	0.003	8	0.004	0.4899	1.51208	0.467595	4.88969
2	2	0	0	0	1	2	1	MLG22000121	7	0.002	18	0.006	0.0543	2.70746	0.981636	7.46746		7	0.003	8	0.005	0.2561	1.94336	0.617367	6.11736		0	0	10	0.008	0.9609	NA				7	0.003	16	0.007	0.0647	2.64427	0.942287	7.42043
2	2	0	0	0	2	2	0	MLG22000220	394	0.138	421	0.146	0.4613	1.08062	0.879195	1.3282		289	0.137	208	0.131	0.8821	1.0191	0.793639	1.30861		105	0.141	213	0.164	0.3237	1.20535	0.831796	1.74667		318	0.138	330	0.146	0.4671	1.08924	0.865128	1.3714
2	2	0	1	0	2	2	0	MLG22010220	99	0.035	87	0.03	0.6655	0.923473	0.643676	1.32489		76	0.036	48	0.03	0.5389	0.872422	0.564484	1.34835		23	0.031	39	0.03	0.9312	1.02925	0.535062	1.97988		83	0.036	68	0.03	0.6385	0.908228	0.607822	1.35711
2	2	0	1	0	2	2	1	MLG22010221	8	0.003	5	0.002	0.7391	0.792727	0.202102	3.10941		5	0.002	1	0.001	0.5586	0.51679	0.056578	4.7204		3	0.004	4	0.003	0.9088	1.1251	0.14964	8.45935		NA
								MLG-rare	113	0.04	96	0.033	0.0135	0.643663	0.453709	0.913144		80	0.038	55	0.035	0.1041	0.699055	0.453936	1.07654		33	0.044	41	0.032	0.0747	0.582369	0.32133	1.05547		103	0.045	82	0.036	0.0278	0.65471	0.448925	0.954828
								Global p	0.036									Global p	0.0592337								Global p	0.549995								Global p	0.0195363
Table S6: Multilocus genotype (MLG) analysis results: Logistic regression analysis with MLGs of 8 SNPs from Haplotype Block 1 are done controlling for age, sex, APOE4 dosage and series. Results from Cohorts 1, 2, the USA only cohorts and combined Cohorts 1+2 analyses are shown. CON=control and AD=Alzheimer's disease numbers and percentages for each MLG are shown. P=P values, OR=odds ratio, L95=lo…
